# Supplementary material for: High-resolution analysis of the human T-cell receptor repertoire
Source: Nat Commun. 2015 Sep 1;6:8081. doi: 10.1038/ncomms9081 (PMC4569693; doi:10.1038/ncomms9081)
Supplement: Supplementary Data 1 — Oligonucleotides. Primers and oligonucleotides used for the TCR sequencing approaches are listed in the table. B, biotin; DDC, 2′,3′ dideoxycytidin; PHO, phosphorylation; LC, linker cassette; hTCR, human T-cell receptor; mTCR, murine T-cell receptor; TSW, template switching; BC, barcoded; FuP, fusion primer; barcodes are indicated as N. [file ncomms9081-s2.xlsx]

## Sheet: Foglio1
Multiplex PCR4	Name	Sequence (5‘-3‘)
V gene (hTCRβ)	Vβ1/5	ACAGCAAGTGAC(AGT)CTGAGATGCTC
V gene (hTCRβ)	Vβ2	GAGTGCCGTTCCCTGGACTTTCAG
V gene (hTCRβ)	Vβ3	GTAACCCAGAGCTCGAGATATCTA
V gene (hTCRβ)	Vβ4	TCCAGTGTCAAGTCGATAGCCAAGTC
V gene (hTCRβ)	Vβ6.a	ATGTAACT(CT)TCAGGTGTGATCCAA
V gene (hTCRβ)	Vβ6.b	GTGTGATCCAATTTCAGGTCATAC
V gene (hTCRβ)	Vβ7	TACGCAGACACCAA(AG)ACACCTGGTCA
V gene (hTCRβ)	Vβ8	GGTGACAGAGATGGGACAAGAAGT
V gene (hTCRβ)	Vβ9	CCCAGACTCCAAAATACCTGGTCA
V gene (hTCRβ)	Vβ10	AAGGTCACCCAGAGACCTAGACTT
V gene (hTCRβ)	Vβ11	GATCACTCTGGAATGTTCTCAAACC
V gene (hTCRβ)	Vβ12	CCAAGACACAAGGTCACAGAGACA
V gene (hTCRβ)	Vβ13	GTGTCACTCAGACCCCAAAATTCC
V gene (hTCRβ)	Vβ14	GTGACCCAGAACCCAAGATACCTC
V gene (hTCRβ)	Vβ15	GTTACCCAGACCCCAAGGAATAGG
V gene (hTCRβ)	Vβ16	ATAGAAGCTGGAGTTACTCAGTTC
V gene (hTCRβ)	Vβ17	CACTCAGTCCCCAAAGTACCTGTT
V gene (hTCRβ)	Vβ18	TGCAGAACCCAAGACACCTGGTCA
V gene (hTCRβ)	Vβ19	ACAAAGATGGATTGTACCCCCGAA
V gene (hTCRβ)	Vβ20	GTCAGATCTCAGACTATTCATCAATGG
V gene (hTCRβ)	Vβ21	CAGTCTCCCAGATATAAGATTA(CT)AGAG
V gene (hTCRβ)	Vβ22	GGTCACACAGATGGGACAGGAAGT
V gene (hTCRβ)	Vβ23	CTGATCAAAGAAAAGAGGGAAACAGCC
V gene (hTCRβ)	Vβ24	CAAGATACCAGGTTACCCAGTTTG
V gene (hTCRβ)	Vβ25	GACAGAAAGCAAAATTATATTGTGCC
J gene (hTCRβ)	3´Jβ1.2	TACAACGGTTAACCTGGTCCCCGA
J gene (hTCRβ)	3´Jβ1.3	CACCTACAACAGTGAGCCAACTT
J gene (hTCRβ)	3´Jβ1.5	CCAACTTACCTAGGATGGAGAGTCGA
J gene (hTCRβ)	3´Jβ1.6	CCTGGTCCCATTCCCAAAGTGGA
J gene (hTCRβ)	3´Jβ2.2	CCTTACCCAGTACGGTCAGCCTA
J gene (hTCRβ)	3´Jβ2.6	CAGCCGCCGCCTTCCACCTGAAT
J gene (hTCRβ)	3´Jβ2.7	TCCATCGTTCACCTTCTCTCTAAACA
J gene (hTCRβ)	Jβ2.4	CCAGCTTACCCAGCACTGAGAGC
J gene (hTCRβ)-nested	5´Jβ1.2	TAACCTGGTCCCCGAACCGAAGG
J gene (hTCRβ)-nested	5´Jβ1.3	GCCAACTTCCCTCTCCAAAATATATGG
J gene (hTCRβ)-nested	5´Jβ1.5	GATGGAGAGTCGAGTCCCATCAC
J gene (hTCRβ)-nested	5´Jβ1.6	CCCATTCCCAAAGTGGAGGGGTG
J gene (hTCRβ)-nested	5´Jβ2.2	AGTACGGTCAGCCTAGAGCCTTCT
J gene (hTCRβ)-nested	5´Jβ2.6	CGGCCCCGAAAGTCAGGACGTT
J gene (hTCRβ)-nested	5´Jβ2.7	GCCCGAATCTCACCTGTGACCGTG
J gene (hTCRβ)-biotinylated	3´Jβ1.2bio	(B)TACAACGGTTAACCTGGTCCCCGA
J gene (hTCRβ)-biotinylated	3´Jβ1.3bio	(B)CACCTACAACAGTGAGCCAACTT
J gene (hTCRβ)-biotinylated	3´Jβ1.5bio	(B)CCAACTTACCTAGGATGGAGAGTCGA
J gene (hTCRβ)-biotinylated	3´Jβ1.6bio	(B)CCTGGTCCCATTCCCAAAGTGGA
J gene (hTCRβ)-biotinylated	3´Jβ2.2bio	(B)CCTTACCCAGTACGGTCAGCCTA
J gene (hTCRβ)-biotinylated	3´Jβ2.6bio	(B)CAGCCGCCGCCTTCCACCTGAAT
J gene (hTCRβ)-biotinylated	3´Jβ2.7bio	(B)TCCATCGTTCACCTTCTCTCTAAACA
J gene (hTCRβ)-biotinylated	Jβ2.4bio	(B)CCAGCTTACCCAGCACTGAGAGC
RACE PCR3	Name	Sequence (5‘-3‘)
cDNA synthesis (hTCRβ)	RACE C cDNA	CACGTGGTCGGGGWAGAAGC
1st exponential PCR (hTCRβ)	RACE C 1expo	TCTGCTTCTGATGGCTCAAAC
2nd exponential PCR (hTCRβ)	RACE C1 2expo	CGGGTGGGAACACCTTGTTCAGGT
2nd exponential PCR (hTCRβ)	RACE C2 2expo	CGGGTGGGAACACGTTTTTCAGGT
Template Switching	TSWoligo	AAGCAGTGGTAACAACGCAGAGTACGCGGG
RACE PCR5	Name	Sequence (5‘-3‘)
cDNA synthesis (hTCRβ)	BC1R	CAGTATCTGGAGTCATTGA
cDNA synthesis (hTCRβ)- biotinylated	BC1R bio	(B)CAGTATCTGGAGTCATTGA
Template Switching	PlugOligo	AAGCAGTGGTATCAACGCAGAGTACrGrGrGrGrG
1expo	M1	AAGCAGTGGTATCAACGCAGAGT
1expo (hTCRβ)	BC2R	TGCTTCTGATGGCTCAAACAC
1expo (hTCRβ)-biotinylated	BC2R	(B)TGCTTCTGATGGCTCAAACAC
2expo	MiSMmeStep1	CAAGCAGAAGACGGCATACGAGATCGGTCTCGGCATTCCTGCTGAACCGCTCTTCCGATCTCACTCTATCCGACAAGCAGT
2expo	MiSMmeSmart20	CAAGCAGAAGACGGCATACGAGATCGGTCTCGGCATTCCTGCTGAACCGCTCTTCCGATCTCACTCTATCCGACAAGCAGTGGTATCAACGCAG
TCR-LA-MC PCR	Name	Sequence (5‘-3‘)
Single stranded linker cassette (ssLC)	Pi-LC1-rev-dd	(PHO)CCTAACTGCTGTGCCACTGAATTCAGATCTCCCGGGTC(DDC)
Linker cassette (ssLC) used in the comparison with RACE	PHO-LC2-DDC	(PHO)CCCCCAGACATACGAGCGTACTCTGCGTTGATACCACTGCTT(DDC)
BC linker cassette (ssLC)	BC-LC1	(PHO)GACCCGGGAGATCTGAATTCAGTGGCACAGCAGTTAGG(N)12CTA(DDC)
cDNA synthesis (hTCRα)-biotinylated	TCRCa cDNA bio	(B)CAGACAGACTTGTCACTGGA
1expo (hTCRα)-biotinylated	TCRCa 1expo bio	(B)TAGAGTCTCTCAGCTGGTACAC
2expo (hTCRα)	TCRCa 2expo	CAGGGTCAGGGTTCTGGATA
cDNA synthesis (hTCRβ)-biotinylated	TCRCb cDNA bio	(B)TCTGCTTCTGATGGCTCAAAC
1expo (hTCRβ)-biotinylated	TCRCb 1expo bio	(B)ACAGCGACCTCGGGTGGGAA
2expo (hTCRβ)	TCRC1b 2expo	CGGGTGGGAACACCTTGTTCAGGT
2expo (hTCRβ)	TCRC2b 2expo	CGGGTGGGAACACGTTTTTCAGGT
cDNA synthesis (mTCRα)-biotinylated	MouseCa cDNA bio	(B)GTGCTGTCCTGAGACCGAG
1expo (mTCRα)-biotinylated	MouseCa 1expo bio	(B)GACCGAGGATCTTTTAACTGG
2expo (mTCRα)	MouseCa 2expo	GGTACACAGCAGGTTCTGG
cDNA synthesis (mTCRβ)-biotinylated	MouseCb cDNA bio	(B)ATGGCTCAAACAAGGAGACC
1expo (mTCRβ)-biotinylated	MouseCb 1expo bio	(B)CTCTGCTTTTGATGGCTCAA
2expo (mTCRβ)	MouseCb 2expo	GTGGAGTCACATTTCTCAGA
1expo Linker cassette	LC I	GACCCGGGAGATCTGAATTC
2expo Linker cassette	LC II	GATCTGAATTCAGTGGCACAG
Fusionsprimer PCR	Name	Sequence (5‘-3‘)
FuP B-LC 454 Flx	454 Flx LC	GCCTTGCCAGCCCGCTCAGAGTGGCACAGCAGTTAGG
FuP A-TCR 454 Flx (hTCRα)	454 Flx hTCRCa	GCCTCCCTCGCGCCATCAG(N)6-10CAGGGTCAGGGTTCTGGATA
FuP A-TCR 454 Flx (mTCRα)	454 Flx mTCRCa	GCCTCCCTCGCGCCATCAG(N)6-10GGTACACAGCAGGTTCTGG
FuP A-TCR 454 Flx (hTCRβ)	454 Flx hTCRC1b	GCCTCCCTCGCGCCATCAG(N)6-10CGGGTGGGAACACCTTGTTCAGGT
FuP A-TCR 454 Flx (hTCRβ)	454 Flx hTCRC2b	GCCTCCCTCGCGCCATCAG(N)6-10CGGGTGGGAACACGTTTTTCAGGT
FuP A-TCR 454 Flx (mTCRβ)	454 Flx mTCRCb	GCCTCCCTCGCGCCATCAG(N)6-10GTGGAGTCACATTTCTCAGA
FuP A-LTR 454 Flx	454 Flx LTR	GCCTCCCTCGCGCCATCAG(N)6-10GTCTCCTCTGAGTGATTGAC
FuP A-TCR MiSeq (hTCRα)	MiSeq hTCRCa	AATGATACGGCGACCACCGAGATCTACACTCTTTCCCTACACGACGCTCTTCCGATCT(N)10CAGGGTCAGGGTTCTGGATA
FuP A-TCR MiSeq (hTCRβ)	MiSeq hTCRC1b	AATGATACGGCGACCACCGAGATCTACACTCTTTCCCTACACGACGCTCTTCCGATCT(N)10CGGGTGGGAACACCTTGTTCAGGT
FuP A-TCR MiSeq (hTCRβ)	MiSeq hTCRC2b	AATGATACGGCGACCACCGAGATCTACACTCTTTCCCTACACGACGCTCTTCCGATCT(N)10CGGGTGGGAACACGTTTTTCAGGT
FuP A-TCR MiSeq (mTCRα)	MiSeq mTCRCa	AATGATACGGCGACCACCGAGATCTACACTCTTTCCCTACACGACGCTCTTCCGATCT(N)10GGTACACAGCAGGTTCTGG
FuP A-TCR MiSeq (mTCRβ)	MiSeq mTCRC2b	AATGATACGGCGACCACCGAGATCTACACTCTTTCCCTACACGACGCTCTTCCGATCT(N)10GTGGAGTCACATTTCTCAGA
FuP B-LC MiSeq	MiSeq LC	CAAGCAGAAGACGGCATACGAGATCGGTCTCGGCATTCCTGCTGAACCGCTCTTCCGATCTAGTGGCACAGCAGTTAGG
Adaptor Ligation	Name	Sequence (5‘-3‘)
Adaptor Ligation Oligo (LC)a	Pi-AmpTitLCa	(PHO)CCTAACTGCTGTGCCACTTC
Adaptor Ligation Oligo (LC)b	AmpTitLCs	GACCCGGGTGAAGTGGCACAGCAGTTAGGT
Adaptor Ligation Oligo (LTR)a	Pi-AmpTitLTRIVa	(PHO)GTAACGCCATTTTGCAAGGATA
Adaptor Ligation Oligo (LTR)b	AmpTitLTRIVs	GAGGGCCCTTATCCTTGCAAAATGGCGTTACT
